# Supplementary material for: Clinical reliability and validity of a video-based markerless gait evaluation method
Source: Front Pediatr. 2023 Dec 22;11:1331176. doi: 10.3389/fped.2023.1331176 (PMC10771829; doi:10.3389/fped.2023.1331176)
Supplement: Supplementary file 1 [file Datasheet1.zip]

Archive with 3 entries (3 files):
- Supplementary Video S1.avi
- Supplementary Video S2.mp4
- Supplementary Video S3.mp4
